# Supplementary material for: DeOri 10.0: An Updated Database of Experimentally Identified Eukaryotic Replication Origins
Source: Genomics Proteomics Bioinformatics. 2024 Oct 15;22(5):qzae076. doi: 10.1093/gpbjnl/qzae076 (PMC11652270; doi:10.1093/gpbjnl/qzae076)
Supplement: qzae076_Supplementary_Data [file qzae076_supplementary_data.zip]

Archive with 5 entries (5 files):
- Figure S1.jpg
- supplementary material captions.docx
- Figure S3.jpg
- Figure S2.jpg
- Table S1.docx
